# Supplementary material for: Radial Glia and Neuronal-like Ependymal Cells Are Present within the Spinal Cord of the Trunk (Body) in the Leopard Gecko (Eublepharis macularius)
Source: J Dev Biol. 2022 Jun 1;10(2):21. doi: 10.3390/jdb10020021 (PMC9224675; doi:10.3390/jdb10020021)
Supplement: Supplementary file 1 [file jdb-10-00021-s001.zip]

Archive with 1 entries (1 files):
- jdb-1679181-supplementary.pdf
